# Supplementary material for: Effect of Heart Structure on Ventricular Fibrillation in the Rabbit: A Simulation Study
Source: Front Physiol. 2019 May 15;10:564. doi: 10.3389/fphys.2019.00564 (PMC6536150; doi:10.3389/fphys.2019.00564)
Supplement: Supplementary file 16 [file Data_Sheet_1.ZIP]

Archive with 1 entries (1 files):
- SMovie16.mp4
